# Supplementary material for: New deep-sea Amphipoda from the Clarion-Clipperton Zone: 24 new species described under the Sustainable Seabed Knowledge Initiative: One Thousand Reasons campaign
Source: Zookeys. 2026 Mar 24;1274:1–16. doi: 10.3897/zookeys.1274.176711 (PMC13040254; doi:10.3897/zookeys.1274.176711)
Supplement: Supplementary material 1 — List of amphipod taxa reported from the CCZ [file zookeys-1274-001_article-176711__-s001.xlsx]

## Sheet: Combined CCZ Amphipod list
Order	Family	Genus	Species	scientificName	taxonRank		TITLE: Table S1: List of amphipod taxa reported from the CCZ. Including those extracted from Rabone et al., 2023; amphipod taxa in the CCZ Checklist (Rabone et al., 2025) and newly described amphipod species added by this Special Issue. Includes named taxa (species, genera, & families from databases and published literature, pelagic taxa removed)
Amphipoda	Acanthonotozomatidae			Acanthonotozomatidae	family
Amphipoda	Acanthonotozomatidae	Acanthonotozoma		Acanthonotozoma	genus		No Colour = records extracted from Rabone et al., 2023 cleaned CCZ Checklist
Amphipoda	Alicellidae			Alicellidae	family		Species listed in the CCZ species list online (https://www.marinespecies.org/deepsea/CCZ/index.php)
Amphipoda	Alicellidae	Alicella		Alicella	genus		Species newly described in this Special Issue
Amphipoda	Alicellidae	Alicella	gigantea	Alicella gigantea	species		Not in CCZ online list: dubious record/likely misidentification
Amphipoda	Alicellidae	Paralicella		Paralicella	genus		*New genus or new family record for the CCZ species list
Amphipoda	Alicellidae	Paralicella	caperesca	Paralicella caperesca	species
Amphipoda	Alicellidae	Paralicella	tenuipes	Paralicella tenuipes	species
Amphipoda	Alicellidae	Tectovalopsis		Tectovalopsis	genus
Amphipoda	Amathillopsidae			Amathillopsidae	family
Amphipoda	Amathillopsidae	Amathillopsis		Amathillopsis	genus
Amphipoda	Ampeliscidae			Ampeliscidae	family
Amphipoda	Ampeliscidae	Byblis	hortonae	Byblis hortonae	species*
Amphipoda	Ampeliscidae	Byblisoides	jazdzewskae	Byblisoides jazdzewskae	species*
Amphipoda	Caprellidae			Caprellidae	family
Amphipoda	Caprellidae	Caprella		Caprella	genus
Amphipoda	Corophiidae			Corophiidae	family
Amphipoda	Cyclocaridae			Cyclocaridae	family
Amphipoda	Cyclocaridae	Cyclocaris		Cyclocaris	genus
Amphipoda	Dexaminidae			Dexaminidae	family
Amphipoda	Dexaminidae	Paradexamine		Paradexamine	genus
Amphipoda	Eurytheneidae	Eurythenes		Eurythenes	genus
Amphipoda	Eurytheneidae	Eurythenes	magellanicus	Eurythenes magellanicus	species
Amphipoda	Eurytheneidae	Eurythenes	maldoror	Eurythenes maldoror	species
Amphipoda	Eurytheneidae	Eurythenes	sigmiferus	Eurythenes sigmiferus	species
Amphipoda	Eusiridae			Eusiridae	family
Amphipoda	Eusiridae	Cleonardo		Cleonardo	genus
Amphipoda	Eusiridae	Cleonardo	compassionate	Cleonardo compassionate	species
Amphipoda	Eusiridae	Cleonardo	daniela	Cleonardo daniela	species
Amphipoda	Eusiridae	Cleonardo	spinicornis	Cleonardo spinicornis	species
Amphipoda	Eusiridae	Dorotea	elizae	Dorotea elizae	species*
Amphipoda	Eusiridae	Rhachotropis		Rhachotropis	genus
Amphipoda	Eusiridae	Rhachotropis	clarionclippertoni	Rhachotropis clarionclippertoni	species
Amphipoda	Eusiridae	Rhachotropis	laure	Rhachotropis laure	species
Amphipoda	Gammaridae			Gammaridae	family
Amphipoda	Hirondelleidae			Hirondelleidae	family
Amphipoda	Hirondelleidae	Hirondellea		Hirondellea	genus
Amphipoda	Hirondelleidae	Hirondellea	dubia	Hirondellea dubia	species
Amphipoda	Ischyroceridae			Ischyroceridae	family
Amphipoda	Ischyroceridae	Bogenfelsia		Bogenfelsia	genus
Amphipoda	Ischyroceridae	Bonnierella		Bonnierella	genus
Amphipoda	Ischyroceridae	Microjassa		Microjassa	genus
Amphipoda	Ischyroceridae	Runanga		Runanga	genus
Amphipoda	Lepechinellidae*	Lepechinelloides	polymetallica	Lepechinelloides polymetallica	species*
Amphipoda	Lepechinellidae*	Pseudolepechinella	apricity	Pseudolepechinella apricity	species*
Amphipoda	Leucothoidae			Leucothoidae	family
Amphipoda	Leucothoidae	Leucothoe		Leucothoe	genus
Amphipoda	Leucothoidae	Leucothoe	panpulco	Leucothoe panpulco	species
Amphipoda	Liljeborgiidae*	Liljeborgia	scylla	Liljeborgia scylla	species*
Amphipoda	Liljeborgiidae*	Liljeborgia	sybillinae	Liljeborgia sybilline	species*
Amphipoda	Lysianassidae			Lysianassidae	family
Amphipoda	Melphidippidae			Melphidippidae	family
Amphipoda	Mirabestidae*	Mirabestia	maisie	Mirabestia maisie	species*
Amphipoda	Ochlesidae			Ochlesidae	family
Amphipoda	Odiidae	Postodius		Postodius	genus
Amphipoda	Oedicerotidae			Oedicerotidae	family
Amphipoda	Oedicerotidae	Monoculodes		Monoculodes	genus
Amphipoda	Oedicerotidae	Oedicerina		Oedicerina	genus
Amphipoda	Oedicerotidae	Oedicerina	henrici	Oedicerina henrici	species
Amphipoda	Oedicerotidae	Oedicerina	teresae	Oedicerina teresae	species
Amphipoda	Oedicerotidae	Oediceroides		Oediceroides	genus
Amphipoda	Pardaliscidae			Pardaliscidae	family
Amphipoda	Pardaliscidae	Eperopeus	vermiculatus	Eperopeus vermiculatus	species*
Amphipoda	Pardaliscidae	Halice		Halice	genus
Amphipoda	Pardaliscidae	Pardaliscella		Pardaliscella	genus
Amphipoda	Pardaliscidae	Pardaliscopsis		Pardaliscopsis	genus
Amphipoda	Pardaliscidae	Pardalisca	magdalenae	Pardalisca magdalenae	species*
Amphipoda	Pardaliscidae	Parpano		Parpano	genus
Amphipoda	Pardaliscidae	Princaxelia		Princaxelia	genus
Amphipoda	Phoxocephalidae			Phoxocephalidae	family
Amphipoda	Phoxocephalidae	Harpinia	lobata	Harpinia lobata	species*
Amphipoda	Phoxocephalidae	Harpiniopsis		Harpiniopsis	genus
Amphipoda	Phoxocephalidae	Harpiniopsis	pedro	Harpiniopsis pedro	species
Amphipoda	Phoxocephalidae	Leptophoxus		Leptophoxus	genus
Amphipoda	Phoxocephalidae	Pseudharpinia		Pseudharpinia	genus
Amphipoda	Phoxocephalidae	Pseudharpinia	abyssalis	Pseudharpinia abyssalis	species
Amphipoda	Podoceridae			Podoceridae	family
Amphipoda	Scopelocheiridae			Scopelocheiridae	family
Amphipoda	Scopelocheiridae	Haptocallisoma		Haptocallisoma	genus
Amphipoda	Scopelocheiridae	Paracallisoma		Paracallisoma	genus
Amphipoda	Stegocephalidae			Stegocephalidae	family
Amphipoda	Stegocephalidae	Andaniexis		Andaniexis	genus
Amphipoda	Stegocephalidae	Parandania		Parandania	genus
Amphipoda	Stegocephalidae	Parandania	gigantea	Parandania gigantea	species
Amphipoda	Stilipedidae*	Alexandrella	haubeni	Alexandrella haubeni	species*
Amphipoda	Stilipedidae*	Astyra	mclaughlinae	Astyra mclaughlinae	species*
Amphipoda	Synopiidae			Synopiidae	family
Amphipoda	Synopiidae	Austrosyrrhoe		Austrosyrrhoe	genus
Amphipoda	Synopiidae	Austrosyrrhoe	hamptonae	Austrosyrrhoe hamptonae	species
Amphipoda	Synopiidae	Pseudotiron		Pseudotiron	genus
Amphipoda	Synopiidae	Syrrhoe		Syrrhoe	genus
Amphipoda	Synopiidae	Syrrhoe	manowitzae	Syrrhoe manowitzae	species
Amphipoda	Synopiidae	Syrrhoites		Syrrhoites	genus
Amphipoda	Tryphosidae			Tryphosidae	family
Amphipoda	Tryphosidae	Elimedon	breviclunis	Elimedon breviclunis	species*
Amphipoda	Tryphosidae	Elimedon	zabka	Elimedon zabka	species*
Amphipoda	Tryphosidae	Lepidepecreum	myla	Lepidepecreum myla	species*
Amphipoda	Tryphosidae	Thrombasia	ania	Thrombasia ania	species*
Amphipoda	Tryphosidae	Hippomedon		Hippomedon	genus
Amphipoda	Tryphosidae	Orchomene		Orchomene	genus
Amphipoda	Uristidae			Uristidae	family
Amphipoda	Uristidae	Abyssorchomene		Abyssorchomene	genus
Amphipoda	Uristidae	Abyssorchomene	chevreuxi	Abyssorchomene chevreuxi	species
Amphipoda	Uristidae	Abyssorchomene	distinctus	Abyssorchomene distinctus	species
Amphipoda	Uristidae	Abyssorchomene	gerulicorbis	Abyssorchomene gerulicorbis	species
Amphipoda	Uristidae	Stephonyx		Stephonyx	genus
Amphipoda	Valettiopsidae			Valettiopsidae	family
Amphipoda	Valettiopsidae	Valettietta		Valettietta	genus
Amphipoda	Valettiopsidae	Valettietta	synchlys	Valettietta synchlys	species
Amphipoda	Valettiopsidae	Valettietta	trottarum	Valettietta trottarum	species
